# Supplementary material for: Assessment of Plasmodium falciparum anti-malarial drug resistance markers in pfk13-propeller, pfcrt and pfmdr1 genes in isolates from treatment failure patients in Democratic Republic of Congo, 2018–2019
Source: Malar J. 2021 Mar 11;20:144. doi: 10.1186/s12936-021-03636-y (PMC7953712; doi:10.1186/s12936-021-03636-y)
Supplement: Supplementary file 1 — Additional file 1: Pfk13 and pfcrt sequences for wild and mutant isolates. [file 12936_2021_3636_MOESM1_ESM.xlsx]

## Sheet: Feuil1
Additional file 1. pfk13 and pfcrt Sequences for wild and mutant Plasmodium falciparum isolates
Haplotype PFK13	nucleotide sequence
K13_Wild	ACGGCCAGTCCATTAGTTCCACCAATGACATAAATTTTATTATCAAAAGCAACACACATAGCTGATGATCTAGGGGTATTCAAAGGTGCCACCTCTACCCATGCTTTCATACGATGATCATATGCTTCTACATTCGGTATAATAGAAGAGCCATCATATCCCCCAATACAATAAATTCTACCATTTGACGTAACACCACAATTATTTCTTCTAGGTATATTTAAATTACTTGAAACATACCATACATCTCTTAAACGATCATACACCTCAGTTTCAAATAAAGCCTTATAATCATAGTTATTACCACCAAAAACGTATAAGAAATTATTCAATACAGCACTTCCAAAATAAGCTTTTTTGGTAGACATAGGTGTACACATACGCCAGCATTGTTGACTA…
K13_F506L mutation	ACGGCCAGTCCATTAGTTCCACCAATGACATAAATTTTATTATCAAAAGCAACACACATAGCTGATGATCTAGGGGTATTCAAAGGTGCCACCTCTACCCATGCTTTCATACGATGATCATATGCTTCTACATTCGGTATAATAGAAGAGCCATCATATCCCCCAATACAATAAATTCTACCATTTGACGTAACACCACAATTATTTCTTCTAGGTATATTTAAATTACTTGAAACATACCATACATCTCTTAAACGATCATACACCTCAGTTTCCAATAAAGCCTTATAATCATAGTTATTACCACCAAAAACGTATAAAAATTTT
K13_N554K mutation	TTCAAAGGTGCCACCTCTACCCATGCTTTCATACGATGATCATATGCTTCTACCTTCGGTATAATAGAAGAGCCATCATATCCCCCAATACAATAAATTCTACCATTTGACGTAACACCACAATTATTTCTTCTAGGTATATTTAAATTACTTGAAACATACCATACATCTCTTAAACGATCATACACCTCAGTTTCAAATAAAGCCTTATAATCATAGTTATTACCACCAAAAACGTATAAGAAATTATTCAATACAGCACTTCCAAAATAAGCTTTTTTGGTAGACATAGGTGTACACATACGCCAGCATTGTTGACTAATATCTAATAATTCCATCGAATTTAAATATTCTACACCATCAAATCCACCTATACAAAATACTAATGGGAATGGTAAA…
K13_A557S mutation	TATGACCAGCCTTGTTGAAAGAAGCAGAATTTTATGGTATTAAATTTTTACCATTCCCATTAGTATTTTGTATAGGTGGATTTGATGGTGTAGAATATTTAAATTCGATGGAATTATTAGATATTAGTCAACAATGTTGGCGTATGTGTACACCTATGTCTACCAAAAAAGCTTATTTTGGAAGTGCTGTATTGAATAATTTCTTATACGTTTTTGGTGGTAATAACTATGATTATAAGGCTTTATTTGAAACTGAGGTGTATGATCGTTTAAGAGATGTATGGTATGTTTCAAGTAATTTAAATATACCTAGAAGAAATAATTGTGGTGTTACGTCAAATGGTAGAATTTATTGTATTGGGGGATATGATGGCTCTTCTATTATACCGAATGTAGAAT…
K13_N498I mutation	ATTAAATTTTTACCATTCCCATTAGTATTTTGTATAGGTGGATTTGATGGTGTAGAATATTTAAATTCGATGGAATTATTAGATATTAGTCAACAATGCTGGCGTATGTGTACACCTATGTCTACCAAAAAAGCTTATTTTGGAAGTGCTGTATTGAATAATTTCTTATACGTTTTTGGTGGCATTAACTATGATTATAAGGCTTTATTTGAAACTGAGGTGTATGATCGTTTAAGAGATGTATGGTATGTTTCAAGTAATTTAAATATACCTAGAAGAAATAATTGTGGTGTTACGTCAAATGGTAGAATTTATTGTATTGGGGGATATGATGGCTCTTCTATTATACCGAATGTAGAAGCATA
K13_D516E mutation	ATTAAATTTTTACCATTCCCATTAGTATTTTGTATAGGTGGATTTGATGGTGTAGAATATTTAAATTCGATGGAATTATTAGATATTAGTCAACAATGCTGGCGTATGTGTACACCTATGTCTACCAAAAAAGCTTATTTTGAAGTGCTGTATTGAATAATTTCTTATACGTTTTTGGTGGTAATAACTATGATTATAAGGCTTTATTTGAAACTGAGGTGTATGATCGTTTAAGAGAAGTATGGTATGTTTCAAGTAATTTAAATATACCTAGAAGAAATAATTGTGGTGTTACGTCAAATGGTAGAATTTATTGTATTGGGGGATATGATGGCTCTTCTATTATACCGAATGTAGAAGCATA
K13_G538S mutation	GCTGATGATCTAGGGGTATTCAAAGGTGCCACCTCTACCCATGCTTTCATACGATGATCATATGCTTCTACATTCGGTATAATAGAAGAGCCATCATATCCCCCAATACAATAAATTCTACTATTTGACGTAACACCACAATTATTTCTTCTAGGTATATTTAAATTACTTGAAACATACCATACATCTCTTAAACGATCATACACCTCAGTTTCAAATAAAGCCTTATAATCATAGTTATTACCACCAAAAACGTATAAGAAATTATTCAATACAGCACTTCCAAAATAAGCTTTTTTGGTAGACATAGGTGTACACATACGCCAGCATTGTTGACTAATATCTAATAATTCCATCGAATTTAAATATTCTACACCATCAAATCCACCTATACAAAAT…
K13_E507V mutation	TGTAAAACGACGGCCAGTCCATTAGTTCCACCAATGACATAAATTTTATTATCAAAAGCAACACACATAGCTGATGATCTAGGGGTATTCAAAGGTGCCACCTCTACCCATGCTTTCATACGATGATCATATGCTTCTACATTCGGTATAATAGAAGAGCCATCATATCCCCCAATACAATAAATTCTACCATTTGACGTAACACCACAATTATTTCTTCTAGGTATATTTAAATTACTTGAAACATACCATACATCTCTTAAACGATCATACACCTCAGTTACAAATAAAGCCTTATAATCATAGTTATTACCACCAAAAACGTATAAGAAATTATTCAATACAGCACTTCCAAAATAAGCTTTTTTGGTAGACATAGGTGTACACATACGCCAGCAT…
Haplotype 72-76 PFCRT	Nucleotide sequence
CRT_wide_CVMNK	TGTGTAAAACGACGGCCAGTGTTCTTGTCTTGGTAAATGTGCTCATGTGTTTAAACTTATTTTTAAAGAGATTAAGGATAATATTTTTATTTATATTTTAAGTATTATTTATTTAAGTGTATGTGTAATGAATAAAATTTTTGCTAAAAGAACTTTAAACAAAATTGGGTCATAGCTGTTTCCTGAATCCTATT
CRT_CVIET	AGGAAACAGCTATGACCCAATTTTGTTTAAAGTTCTTTTAGCAAAAATTGTTTCAATTACACATACACTTAAATAAATAATACTTAAAATATAAATAAAAATATTATCCTTAATCTCTTTAAAAATAAGTTTAAACACATGAGCACATTTACCAAGACAAGAACACTGGCCGT
CRT_CVMNT	CCATTCAGGAAACAGCTATGACCCAATTTTGTTTAAAGTTCTTTTAGCAAAAATTGTATTCATTACACATACACTTAAATAAATAATACTTAAAATATAAATAAAAATATTATCCTTAATCTCTTTAAAAATAAGTTTAAACACATGAGCACATTTACCAAGACAAGAACACTGGCCGTCGTTTTA
CRT_CVIKT	TTAACGAGATTAAGCAAATATTTTTATTTATATTTTAAGTATTATTGATTTAAGTGTATGTGTAATTAAAACAATTTTTGCTAAAAGAACTTTAAACAAAATTGGGTCATAGCTGTTTCCTGATTGGAACTTTAAACAAAGTTGGGCCATAACTGGTCCCAGAA
CRT_CVINT	TTTATTCATATTTTAAGTATTATTTATTTAAGTGTATGTGTAATTAATACAATTTTTGCTAAAAGAACTTTAAACAAAATTGGGTCATAGCTGTTTCCTGAACAGGAACTTTAAACAAATTTGGGTCATATCTGTTTCCTGACCC
