# Supplementary material for: Assessment of Plasmodium falciparum anti-malarial drug resistance markers in pfk13-propeller, pfcrt and pfmdr1 genes in isolates from treatment failure patients in Democratic Republic of Congo, 2018–2019
Source: Malar J. 2021 Mar 11;20:144. doi: 10.1186/s12936-021-03636-y (PMC7953712; doi:10.1186/s12936-021-03636-y)
Supplement: Supplementary file 2 — Additional file 2:: Minimal data set containing raw data. [file 12936_2021_3636_MOESM2_ESM.xlsx]

## Sheet: Feuil1
		Additional file 2. Raw data
N°	Site	Id_patient	Sex	Age_(year)	Adresse_city	detection_initial episod	Traitement_initial episod	complete_initial treatment_yes_no	reason_return	detection_present episod	PCR_Pfalciparum_pos_neg	K76T_mutation_yes_no	haplotype_72-76PFCRT	Mutant_K13_yes_no	mutation1_K13	mutation2_K13
1	BOLENGE	001ETBOL	M	40	MBANDAKA	TDR	ALU	1	Fièvre	TDR	0
2	BOLENGE	002ETBOL	F	6	MBANDAKA	TDR	ALU	1	Fièvre	TDR	0
3	BOLENGE	003ETBOL	F	54	MBANDAKA	TDR	ALU	1	Fièvre	TDR	0
4	BOLENGE	004ETBOL	F	2.5	MBANDAKA	TDR	ALU	1	Fièvre	TDR	1	1	CVIKT
5	BOLENGE	005ETBOL	F	33	MBANDAKA	TDR	ALU	1	Fièvre	TDR	0
6	BOLENGE	006ETBOL	M	2	MBANDAKA	TDR	ALU	1	Fièvre	TDR	0
7	BOLENGE	007ETBOL	F	3.5	MBANDAKA	TDR	ALU	1	Fièvre	TDR	1	1	CVMNT	0
8	BOLENGE	008ETBOL	M	2	MBANDAKA	TDR	ALU	1	Fièvre	TDR	1	1	CVMNT
9	BOLENGE	009ETBOL	F	11	MBANDAKA	TDR	ALU	1	Fièvre	TDR	0
10	BOLENGE	010ETBOL	F	4.5	MBANDAKA	TDR	ALU	1	Fièvre	TDR	0
11	BOLENGE	011ETBOL	F	2	MBANDAKA	TDR	ALU	1	Fièvre	TDR	0
12	BOLENGE	012ETBOL	M	4	MBANDAKA	TDR	ALU	1	Fièvre	TDR	1	1	CVIET	0
13	BOLENGE	013ETBOL	F	6	MBANDAKA	TDR	ALU	1	Fièvre	TDR	0
14	BOLENGE	014ETBOL	F	5	MBANDAKA	TDR	ALU	1	Fièvre	TDR	0
15	BOLENGE	015ETBOL	M	3.5	MBANDAKA	TDR	ALU	1	Fièvre	TDR	0
16	BOLENGE	016ETBOL	M	2.5	MBANDAKA	TDR	ALU	1	Fièvre	TDR	1
17	BOLENGE	017ETBOL	M	2	MBANDAKA	TDR	ALU	1	Fièvre	TDR	1	0	CVMNK	0
18	BOLENGE	018ETBOL	M	5	MBANDAKA	TDR	ALU	1	Fièvre	TDR	1	0	CVMNK	1	F506L
19	BOLENGE	020ETBOL	F	1	MBANDAKA	TDR	ALU	1	Fièvre	TDR	1			0
20	BOLENGE	021ETBOL	F	3	MBANDAKA	TDR	ALU	1	Fièvre	TDR	1	1	CVMNT
21	BOLENGE	022ETBOL	F	6	MBANDAKA	TDR	ALU	1	Fièvre	TDR	1	0	CVMNK
22	BOLENGE	023ETBOL	F	4	MBANDAKA	TDR	ALU	1	Fièvre	TDR	0
23	BOLENGE	024ETBOL	M	3	MBANDAKA	TDR	ALU	1	Fièvre	TDR	1	0	CVMNK	0
24	BOLENGE	025ETBOL	M	3	MBANDAKA	TDR	ALU	1	Fièvre	TDR	1	0	CVMNK	0
25	BOLENGE	026ETBOL	M	5	MBANDAKA	TDR	ALU	1	Fièvre	TDR	1	0	CVMNK	0
26	BOLENGE	027ETBOL	M	7	MBANDAKA	TDR	ALU	1	Fièvre	TDR	1	1	CVIET	0
27	BOLENGE	028ETBOL	M	3	MBANDAKA	TDR	ALU	1	Fièvre	TDR	1	1	CVIET	0
28	BOLENGE	030ETBOL	F	2.5	MBANDAKA	TDR	ALU	1	Fièvre	TDR	1	1	CVIET	0
29	BOLENGE	031ETBOL	F	5	MBANDAKA	TDR	ALU	1	Fièvre	TDR	1	0	CVMNK	0
30	BOLENGE	033ETBOL	M	9	MBANDAKA	TDR	ALU	1	Fièvre	TDR	1	1	CVIKT
31	BOLENGE	034ETBOL	F	32	MBANDAKA	TDR	ALU	1	Fièvre	TDR	1
32	BOLENGE	035ETBOL	F	12	MBANDAKA	TDR	ALU	1	Fièvre	TDR	1	0	CVMNK	0
33	BOLENGE	038ETBOL	F	8	MBANDAKA	TDR	ALU	1	Fièvre	TDR	1	1	CVIET	0
34	BOLENGE	039ETBOL	F	13	MBANDAKA	TDR	ALU	1	Fièvre	TDR	1	0	CVMNK	0
35	BOLENGE	041ETBOL	F	10	MBANDAKA	TDR	ALU	1	Fièvre	TDR	1	0	CVMNK	0
36	BOLENGE	042ETBOL	M	4	MBANDAKA	TDR	ALU	1	Fièvre	TDR	1	1	CVIET	0
37	BOLENGE	043ETBOL	M	1.5	MBANDAKA	TDR	ALU	1	Fièvre	TDR	0
38	BOLENGE	046ETBOL	M	12	MBANDAKA	TDR	ALU	1	Fièvre	TDR	0
39	BOLENGE	047ETBOL	M	29	MBANDAKA	TDR	ALU	1	Fièvre	TDR	1	0	CVMNK
40	BOLENGE	048ETBOL	F	7	MBANDAKA	TDR	ALU	1	Fièvre	TDR	1	0	CVMNK	0
41	BOLENGE	049ETBOL	F	4	MBANDAKA	TDR	ALU	1	Fièvre	TDR	1	0	CVMNK	0
42	BOLENGE	053ETBOL	F	1	MBANDAKA	TDR	ALU	1	Fièvre	TDR	1	0	CVMNK	0
43	BOLENGE	057ETBOL	M	4	MBANDAKA	TDR	ALU	1	Fièvre	TDR	1	1	CVIKT	0
44	BOLENGE	058ETBOL	F	9	MBANDAKA	TDR	ALU	1	Fièvre	TDR	1	0	CVMNK	0
45	BOLENGE	065ETBOL	F	4	MBANDAKA	TDR	ALU	1	Fièvre	TDR	1	0	CVMNK	0
46	BOLENGE	067ETBOL	M	8	MBANDAKA	TDR	ALU	1	Fièvre	TDR	1	1	CVIET	0
47	BOLENGE	068ETBOL	F	5	MBANDAKA	TDR	ALU	1	Fièvre	TDR	0
48	BOLENGE	071ETBOL	M	20	MBANDAKA	TDR	ALU	1	Fièvre	TDR	1	0	CVMNK	0
49	BOLENGE	072ETBOL	M	21	MBANDAKA	TDR	ALU	1	Fièvre	TDR	0
50	BOLENGE	073ETBOL	F	19	MBANDAKA	TDR	ALU	1	Fièvre	TDR	0
51	BOLENGE	074ETBOL	F	39	MBANDAKA	TDR	ALU	1	Fièvre	TDR	1			0
52	BOLENGE	079ETBOL	M	4	MBANDAKA	TDR	ALU	1	Fièvre	TDR	1	0	CVMNK
53	BOLENGE	080ETBOL	F	10	MBANDAKA	TDR	ALU	1	Fièvre	TDR	1	0	CVMNK	0
54	BOLENGE	081ETBOL	M	9	MBANDAKA	TDR	ALU	1	Fièvre	TDR	1			0
55	BOLENGE	082ETBOL	M	2	MBANDAKA	TDR	ALU	1	Fièvre	TDR	1	0	CVMNK	0
56	BOLENGE	083ETBOL	M	4	MBANDAKA	TDR	ALU	1	Fièvre	TDR	1	1	CVINT
57	BOLENGE	084ETBOL	M	24	MBANDAKA	TDR	ALU	1	Fièvre	TDR	1			0
58	BOLENGE	085ETBOL	F	18	MBANDAKA	TDR	ALU	1	Fièvre	TDR	1	0	CVMNK	0
59	BOLENGE	087ETBOL	F	16	MBANDAKA	TDR	ALU	1	Fièvre	TDR	1	0	CVMNK	0
60	BOLENGE	089ETBOL	M	13	MBANDAKA	TDR	ALU	1	Fièvre	TDR	1	1	CVIET	0
61	BOLENGE	093ETBOL	F	19	MBANDAKA	TDR	ALU	1	Fièvre	TDR	1	0	CVMNK	0
62	BOLENGE	094ETBOL	F	18	MBANDAKA	TDR	ALU	1	Fièvre	TDR	1	0	CVMNK	0
63	BOLENGE	096ETBOL	F	30	MBANDAKA	TDR	ALU	1	Fièvre	TDR	1	0	CVMNK	0
64	BOLENGE	097ETBOL	M	5	MBANDAKA	TDR	ALU	1	Fièvre	TDR	1	0	CVMNK	0
65	BOLENGE	099ETBOL	M	8	MBANDAKA	TDR	ALU	1	Fièvre	TDR	1	1	CVIET	0
66	BOLENGE	100ETBOL	M	21	MBANDAKA	TDR	ALU	1	Fièvre	TDR	1
67	BOLENGE	102ETBOL	M	5	MBANDAKA	TDR	ALU	1	Fièvre	TDR	1	1	CVIET
68	BOLENGE	103ETBOL	F	3.5	MBANDAKA	TDR	ALU	1	Fièvre	TDR	1	0	CVMNK
69	BOLENGE	104ETBOL	F	16	MBANDAKA	TDR	ALU	1	Fièvre	TDR	0
70	BOLENGE	105ETBOL	F	11	MBANDAKA	TDR	ALU	1	Fièvre	TDR	1	0	CVMNK	0
71	BOLENGE	106ETBOL	F	7	MBANDAKA	TDR	ALU	1	Fièvre	TDR	1	0	CVMNK	0
72	BOLENGE	107ETBOL	M	17	MBANDAKA	TDR	ALU	1	Fièvre	TDR	1	1	CVIKT	0
73	BOLENGE	108ETBOL	F	1.5	MBANDAKA	TDR	ALU	1	Fièvre	TDR	1
74	BOLENGE	109ETBOL	M	27	MBANDAKA	TDR	ALU	1	Fièvre	TDR	1	0	CVMNK	0
75	BOLENGE	110ETBOL	M	24	MBANDAKA	TDR	ALU	1	Fièvre	TDR	1	0	CVMNK	0
76	BOLENGE	111ETBOL	M	8	MBANDAKA	TDR	ALU	1	Fièvre	TDR	1	0	CVMNK	0
77	BOLENGE	112ETBOL	F	8	MBANDAKA	TDR	ALU	1	Fièvre	TDR	1	0	CVMNK	0
78	BOLENGE	113ETBOL	F	5	MBANDAKA	TDR	ALU	1	Fièvre	TDR	1	1	CVIET	0
79	BOLENGE	114ETBOL	F	4	MBANDAKA	TDR	ALU	1	Fièvre	TDR	1	0	CVMNK
80	BOLENGE	115ETBOL	M	39	MBANDAKA	TDR	ALU	1	Fièvre	TDR	1	0	CVMNK	0
81	BOLENGE	116ETBOL	F	14	MBANDAKA	TDR	ALU	1	Fièvre	TDR	1	0	CVMNK	0
82	BOLENGE	117ETBOL	F	6	MBANDAKA	TDR	ALU	1	Fièvre	TDR	1	0	CVMNK	1	N554K
83	BOLENGE	118ETBOL	F	13	MBANDAKA	TDR	ALU	1	Fièvre	TDR	1	0	CVMNK	0
84	BOLENGE	119ETBOL	F	45	MBANDAKA	TDR	ALU	1	Fièvre	TDR	1	0	CVMNK	0
85	BOLENGE	120ETBOL	F	9	MBANDAKA	TDR	ALU	1	Fièvre	TDR	1	0	CVMNK	0
86	BOLENGE	121ETBOL	M	8	MBANDAKA	TDR	ALU	1	Fièvre	TDR	1	1	CVIKT	0
87	BOLENGE	122ETBOL	M	1	MBANDAKA	TDR	ALU	1	Fièvre	TDR	1	1	CVIET	0
88	BOLENGE	125ETBOL	M	40	MBANDAKA	TDR	ALU	1	Fièvre	TDR	1	0	CVMNK
89	FUNGURUME	001ETFU	M	3	FUNGURUME	TDR	ASAQ	1	Fièvre	TDR	1	0	CVMNK	0
90	FUNGURUME	002ETFU	F	26	FUNGURUME	TDR	ALU	1	Fièvre	TDR	1	0	CVMNK	0
91	FUNGURUME	003ETFU	M	8	FUNGURUME	TDR	ALU	1	Fièvre	TDR	0
92	FUNGURUME	004ETFU	M	12	FUNGURUME	TDR	ASAQ	1	Fièvre	TDR	1	0	CVMNK	0
93	FUNGURUME	005ETFU	F	3	FUNGURUME	TDR	ALU	1	Fièvre	TDR	1	0	CVMNK	0
94	FUNGURUME	006ETFU	M	15	FUNGURUME	TDR	ASAQ	1	Fièvre	TDR	1	0	CVMNK	0
95	FUNGURUME	007ETFU	F	8	FUNGURUME	TDR	ALU	1	Fièvre	TDR	1	0	CVMNK	0
96	FUNGURUME	008ETFU	M	12	FUNGURUME	TDR	ALU	1	Fièvre	TDR	0
97	FUNGURUME	009ETFU	M	11	FUNGURUME	TDR	ALU	1	Fièvre	TDR	1	1	CVIET
98	FUNGURUME	010ETFU	F	17	FUNGURUME	TDR	ALU	1	Fièvre	TDR	0
99	FUNGURUME	012ETFU	F	11	FUNGURUME	TDR	ALU	1	Fièvre	TDR	1	0	CVMNK	0
100	FUNGURUME	013ETFU	M	18	FUNGURUME	TDR	ASAQ	1	Fièvre	TDR	1	1	CVIET	0
101	FUNGURUME	014ETFU	M	2.5	FUNGURUME	TDR	ASAQ	1	Fièvre	TDR	0
102	FUNGURUME	015ETFU	F	20	FUNGURUME	TDR	ALU	1	Fièvre	TDR	1	0	CVMNK
103	FUNGURUME	016ETFU	M	14	FUNGURUME	TDR	ASAQ	1	Fièvre	TDR	1			0
104	FUNGURUME	017ETFU	M	59	FUNGURUME	TDR	ASAQ	1	Fièvre	TDR	1	0	CVMNK	0
105	FUNGURUME	018ETFU	F	3	FUNGURUME	TDR	ASAQ	1	Fièvre	TDR	1	0	CVMNK	0
106	FUNGURUME	019ETFU	F	3	FUNGURUME	TDR	ALU	1	Fièvre	TDR	1	0	CVMNK	0
107	FUNGURUME	020ETFU	M	18	FUNGURUME	TDR	ALU	1	Fièvre	TDR	1	0	CVMNK	0
108	FUNGURUME	021ETFU	M	3	FUNGURUME	TDR	ASAQ	1	Fièvre	TDR	1	0	CVMNK	0
109	FUNGURUME	022ETFU	M	1	FUNGURUME	TDR	ASAQ	1	Fièvre	TDR	0
110	FUNGURUME	023ETFU	F	10	FUNGURUME	TDR	ASAQ	1	Fièvre	TDR	1	0	CVMNK	0
111	FUNGURUME	024ETFU	F	12	FUNGURUME	TDR	ALU	1	Fièvre	TDR	0
112	FUNGURUME	025ETFU	F	4	FUNGURUME	TDR	ALU	1	Fièvre	TDR	1	0	CVMNK
113	FUNGURUME	026ETFU	M	21	FUNGURUME	TDR	ALU	1	Fièvre	TDR	1	0	CVMNK	0
114	FUNGURUME	027ETFU	M	10	FUNGURUME	TDR	ASAQ	1	Fièvre	TDR	0
115	FUNGURUME	029ETFU	M	6	FUNGURUME	TDR	ALU	1	Fièvre	TDR	0
116	FUNGURUME	030ETFU	M	1	FUNGURUME	TDR	ASAQ	1	Fièvre	TDR	0
117	FUNGURUME	031ETFU	M	1	FUNGURUME	TDR	ALU	1	Fièvre	TDR	1	0	CVMNK	0
118	FUNGURUME	032ETFU	F	2	FUNGURUME	TDR	ALU	1	Fièvre	TDR	1	0	CVMNK	0
119	FUNGURUME	033ETFU	M	6	FUNGURUME	TDR	ASAQ	1	Fièvre	TDR	1	1	CVIET	0
120	FUNGURUME	034ETFU	F	26	FUNGURUME	TDR	ALU	1	Fièvre	TDR	1	0	CVMNK	0
121	FUNGURUME	035ETFU	M	2	FUNGURUME	TDR	ALU	1	Fièvre	TDR	1	0	CVMNK	0
122	FUNGURUME	036ETFU	M	1	FUNGURUME	TDR	ALU	1	Fièvre	TDR	1	0	CVMNK	0
123	FUNGURUME	041ETFU	M	10	FUNGURUME	TDR	ALU	1	Fièvre	TDR	1	1	CVIET	0
124	FUNGURUME	042ETFU	M	2	FUNGURUME	TDR	ALU	1	Fièvre	TDR	1	0	CVMNK	0
125	FUNGURUME	044ETFU	M	3	FUNGURUME	TDR	ALU	1	Fièvre	TDR	1	0	CVMNK	0
126	FUNGURUME	052ETFU	F	40	FUNGURUME	TDR	ALU	1	Fièvre	TDR	1	0	CVMNK	0
127	FUNGURUME	053ETFU	M	6	FUNGURUME	TDR	ALU	1	Fièvre	TDR	1	0	CVMNK	1	A557S
128	FUNGURUME	054ETFU	M	23	FUNGURUME	TDR	ASAQ	1	Fièvre	TDR	0
129	FUNGURUME	055ETFU	F	1	FUNGURUME	TDR	ALU	1	Fièvre	TDR	0
130	FUNGURUME	056ETFU	F	2	FUNGURUME	TDR	ALU	1	Fièvre	TDR	1	0	CVMNK	0
131	FUNGURUME	057ETFU	F	1	FUNGURUME	TDR	ASAQ	1	Fièvre	TDR	0
132	FUNGURUME	061ETFU	F	1.5	FUNGURUME	TDR	ALU	1	Fièvre	TDR	1	0	CVMNK	0
133	FUNGURUME	062ETFU	M	1	FUNGURUME	TDR	ASAQ	1	Fièvre	TDR	1	0	CVMNK
134	FUNGURUME	063ETFU	M	3	FUNGURUME	TDR	ASAQ	1	Fièvre	TDR	0
135	FUNGURUME	064ETFU	F	7	FUNGURUME	TDR	ASAQ	1	Fièvre	TDR	1	0	CVMNK	0
136	FUNGURUME	065ETFU	F	2	FUNGURUME	TDR	ASAQ	1	Fièvre	TDR	1	0	CVMNK	0
137	FUNGURUME	067ETFU	F	19	FUNGURUME	TDR	ASAQ	1	Fièvre	TDR	1			0
138	FUNGURUME	068ETFU	F	15	FUNGURUME	TDR	ASAQ	1	Fièvre	TDR	1	0	CVMNK	0
139	FUNGURUME	070ETFU	F	1	FUNGURUME	TDR	ASAQ	1	Fièvre	TDR	1	0	CVMNK	0
140	FUNGURUME	072ETFU	F	21	FUNGURUME	TDR	ASAQ	1	Fièvre	TDR	0
141	FUNGURUME	073ETFU	F	4	FUNGURUME	TDR	ASAQ	1	Fièvre	TDR	1	0	CVMNK	0
142	FUNGURUME	074ETFU	F	2	FUNGURUME	TDR	ASAQ	1	Fièvre	TDR	1	0	CVMNK	0
143	FUNGURUME	080ETFU	F	3	FUNGURUME	TDR	ASAQ	1	Fièvre	TDR	1	0	CVMNK	0
144	FUNGURUME	087ETFU	F	2	FUNGURUME	TDR	ALU	1	Fièvre	TDR	1	0	CVMNK	0
145	FUNGURUME	088ETFU	M	9	FUNGURUME	TDR	ALU	1	Fièvre	TDR	1	0	CVMNK	0
146	FUNGURUME	089ETFU	F	1.5	FUNGURUME	TDR	ALU	1	Fièvre	TDR	1	0	CVMNK
147	FUNGURUME	090ETFU	M	2	FUNGURUME	TDR	ALU	1	Fièvre	TDR	1	1	CVMNT	0
148	FUNGURUME	091ETFU	M	21	FUNGURUME	TDR	ASAQ	1	Fièvre	TDR	1	0	CVMNK	0
149	FUNGURUME	092ETFU	F	29	FUNGURUME	TDR	ASAQ	1	Fièvre	TDR	1	0	CVMNK	0
150	KATANA	001ETKAT	M	8	KABARE	TDR	ASAQ	1	Fièvre	TDR	1	1	CVIET	0
151	KATANA	002ETKAT	F	1	KABARE	TDR	ALU	1	Fièvre	TDR	1	1	CVIET	0
152	KATANA	003ETKAT	F	16	KABARE	TDR	ASAQ	1	Fièvre	TDR	1	1	CVIET	0
153	KATANA	004ETKAT	F	36	KABARE	TDR	ASAQ	1	Fièvre	TDR	1	0	CVMNK
154	KATANA	005ETKAT	F	1.5	KABARE	TDR	ASAQ	1	Fièvre	TDR	1	0	CVMNK	0
155	KATANA	006ETKAT	F	18	KABARE	TDR	ASAQ	1	Fièvre	TDR	1	1	CVIET	0
156	KATANA	007ETKAT	M	10	KABARE	TDR	ASAQ	1	Fièvre	TDR	1	1	CVIET	0
157	KATANA	008ETKAT	F	13	KABARE	TDR	ALU	1	Fièvre	TDR	1	1	CVIET	0
158	KATANA	009ETKAT	M	21	KABARE	TDR	ASAQ	1	Fièvre	TDR	0
159	KATANA	010ETKAT	F	55	KABARE	TDR	ASAQ	1	Fièvre	TDR	1	1	CVIET
160	KATANA	011ETKAT	F	3	KABARE	TDR	ASAQ	1	Fièvre	TDR	1	1	CVIET
161	KATANA	012ETKAT	F	5	KABARE	TDR	ASAQ	1	Fièvre	TDR	1	1	CVIET	0
162	KATANA	013ETKAT	F	21	KABARE	TDR	ASAQ	1	Fièvre	TDR	1	0	CVMNK	0
163	KATANA	014ETKAT	F	12	KABARE	TDR	ASAQ	1	Fièvre	TDR	1	1	CVIET	0
164	KATANA	015ETKAT	F	62	KABARE	TDR	ASAQ	1	Fièvre	TDR	1	1	CVIET	0
165	KATANA	016ETKAT	F	25	KABARE	TDR	ASAQ	1	Fièvre	TDR	1	1	CVIET	0
166	KATANA	017ETKAT	F	1	KABARE	TDR	ASAQ	1	Fièvre	TDR	1	1	CVIET	0
167	KATANA	018ETKAT	F	32	KABARE	TDR	ASAQ	1	Fièvre	TDR	1	0	CVMNK	0
168	KATANA	019ETKAT	M	7	KABARE	TDR	ALU	1	Fièvre	TDR	1	1	CVIET	0
169	KATANA	020ETKAT	M	21	KABARE	TDR	ASAQ	1	Fièvre	TDR	1	1	CVIET	0
170	KATANA	021ETKAT	M	67	KABARE	TDR	ASAQ	1	Fièvre	TDR	1	1	CVIET	0
171	KATANA	022ETKAT	M	57	KABARE	TDR	ASAQ	1	Fièvre	TDR	1	0	CVMNK	0
172	KATANA	023ETKAT	M	22	KABARE	TDR	ASAQ	1	Fièvre	TDR	1	1	CVIET	0
173	KATANA	024ETKAT	F	4.5	KABARE	TDR	ASAQ	1	Fièvre	TDR	1	1	CVIET	0
174	KATANA	025ETKAT	F	12	KABARE	TDR	ASAQ	1	Fièvre	TDR	1	1	CVIET	0
175	KATANA	026ETKAT	M	2.5	KABARE	TDR	ASAQ	1	Fièvre	TDR	1	1	CVIET	0
176	KATANA	027ETKAT	F	45	KABARE	TDR	ASAQ	1	Fièvre	TDR	1	1	CVIET
177	KATANA	028ETKAT	F	3	KABARE	TDR	ASAQ	1	Fièvre	TDR	1	1	CVIET
178	KATANA	029ETKAT	F	14	KABARE	TDR	ALU	1	Fièvre	TDR	1	1	CVIET	0
179	KATANA	030ETKAT	F	12	KABARE	TDR	ASAQ	1	Fièvre	TDR	1	1	CVIET	0
180	KATANA	031ETKAT	F	1	KABARE	TDR	ASAQ	1	Fièvre	TDR	0
181	KATANA	032ETKAT	F	5	KABARE	TDR	ALU	1	Fièvre	TDR	1	1	CVIET	0
182	KATANA	033ETKAT	F	10		TDR	ASAQ	1	Fièvre	TDR	0
183	KATANA	034ETKAT	F	22	KABARE	TDR	ASAQ	1	Fièvre	TDR	1	1	CVIET
184	KATANA	035ETKAT	M	2	KABARE	TDR	ASAQ	1	Fièvre	TDR	0
185	KATANA	036ETKAT	F	34	KABARE	TDR	ALU	1	Fièvre	TDR	1	1	CVIET	0
186	KATANA	037ETKAT	F	11	KABARE	TDR	ASAQ	1	Fièvre	TDR	0
187	KATANA	038ETKAT	F	15	KABARE	TDR	ASAQ	1	Fièvre	TDR	1	1	CVIET	0
188	KATANA	039ETKAT	F	23	KABARE	TDR	ASAQ	1	Fièvre	TDR	1	1	CVIET	0
189	KATANA	040ETKAT	F	7	KABARE	TDR	ASAQ	1	Fièvre	TDR	1	1	CVIET	0
190	KATANA	041ETKAT	M	12	KABARE	TDR	ASAQ	1	Fièvre	TDR	1	1	CVIET	0
191	KATANA	042ETKAT	F	9	KABARE	TDR	ASAQ	1	Fièvre	TDR	1	1	CVIET
192	KATANA	043ETKAT	F	40	KABARE	TDR	ASAQ	1	Fièvre	TDR	0
193	KATANA	044ETKAT	M	13	KABARE	TDR	ASAQ	1	Fièvre	TDR	1	1	CVIET	0
194	KATANA	045ETKAT	M	2	KABARE	TDR	ASAQ	1	Fièvre	TDR	1	0	CVMNK
195	KATANA	046ETKAT	F	12	KABARE	TDR	ASAQ	1	Fièvre	TDR	1	0	CVMNK	0
196	KATANA	047ETKAT	F	50	KABARE	TDR	ALU	1	Fièvre	TDR	1	1	CVIET	0
197	KATANA	048ETKAT	F	1.5	KABARE	TDR	ALU	1	Fièvre	TDR	1	1	CVIET	0
198	KATANA	049ETKAT	F	10	KABARE	TDR	ASAQ	1	Fièvre	TDR	1	1	CVIET	0
199	KATANA	050ETKAT	M	3	KABARE	TDR	ASAQ	1	Fièvre	TDR	1	1	CVIET	0
200	KATANA	051ETKAT	M	12	KABARE	TDR	ALU	1	Fièvre	TDR	1	1	CVIET	0
201	KATANA	052ETKAT	F	21	KABARE	TDR	ASAQ	1	Fièvre	TDR	0
202	KATANA	053ETKAT	F	18	KABARE	TDR	ASAQ	1	Fièvre	TDR	1	1	CVIET
203	KATANA	055ETKAT	M	25	KABARE	TDR	ASAQ	1	Fièvre	TDR	1	1	CVMNT	0
204	KATANA	056ETKAT	F	7	KABARE	TDR	ASAQ	1	Fièvre	TDR	1			0
205	KATANA	057ETKAT	F	36	KABARE	TDR	ASAQ	1	Fièvre	TDR	1	1	CVIET
206	KATANA	058ETKAT	M	5	KABARE	TDR	ASAQ	1	Fièvre	TDR	0
207	KATANA	059ETKAT	F	21	KABARE	TDR	ASAQ	1	Fièvre	TDR	1	1	CVIKT	0
208	KATANA	060ETKAT	F	45	KABARE	TDR	ASAQ	1	Fièvre	TDR	0
209	KATANA	061ETKAT	F	22	KABARE	TDR	ASAQ	1	Fièvre	TDR	0
210	KATANA	062ETKAT	F	8	KABARE	TDR	ASAQ	1	Fièvre	TDR	1	1	CVIKT	0
211	KATANA	063ETKAT	F	69	KABARE	TDR	ASAQ	1	Fièvre	TDR	1	1	CVIET	0
212	KATANA	064ETKAT	F	35	KABARE	TDR	ALU	1	Fièvre	TDR	0
213	KATANA	065ETKAT	F	40	KABARE	TDR	ALU	1	Fièvre	TDR	0
214	KATANA	066ETKAT	F	16	KABARE	TDR	ALU	1	Fièvre	TDR	1	1	CVIET	0
215	KATANA	067ETKAT	F	8	KABARE	TDR	ALU	1	Fièvre	TDR	0
216	KATANA	068ETKAT	F	37	KABARE	TDR	ASAQ	1	Fièvre	TDR	0
217	KATANA	069ETKAT	F	76	KABARE	TDR	ASAQ	1	Fièvre	TDR	0
218	KATANA	070ETKAT	F	35	KABARE	TDR	ALU	1	Fièvre	TDR	0
219	KATANA	071ETKAT	M	37	KABARE	TDR	ASAQ	1	Fièvre	TDR	1	1	CVIKT	0
220	KATANA	072ETKAT	F	35	KABARE	TDR	ALU	1	Fièvre	TDR	0
221	KATANA	073ETKAT	M	32	KABARE	TDR	ALU	1	Fièvre	TDR	1	1	CVIET	0
222	KATANA	074ETKAT	F	17	KABARE	TDR	ASAQ	1	Fièvre	TDR	1	1	CVIKT	0
223	KATANA	075ETKAT	F	8	KABARE	TDR	ASAQ	1	Fièvre	TDR	0
224	KATANA	076ETKAT	F	60	KABARE	TDR	ASAQ	1	Fièvre	TDR	0
225	KATANA	077ETKAT	F	32	KABARE	TDR	ASAQ	1	Fièvre	TDR	0
226	KATANA	078ETKAT	F	27	KABARE	TDR	ASAQ	1	Fièvre	TDR	0
227	KATANA	079ETKAT	M	10	KABARE	TDR	ASAQ	1	Fièvre	TDR	1	1	CVIET	0
228	KATANA	080ETKAT	F	32	KABARE	TDR	ASAQ	1	Fièvre	TDR	0
229	KATANA	082ETKAT	F	30	KABARE	TDR	ASAQ	1	Fièvre	TDR	1	1	CVIKT	0
230	KATANA	083ETKAT	F	34	KABARE	TDR	ASAQ	1	Fièvre	TDR	1	1	CVIKT
231	KATANA	084ETKAT	F	22	KABARE	TDR	ASAQ	1	Fièvre	TDR	1	1	CVIKT
232	KATANA	085ETKAT	F	20	KABARE	TDR	ASAQ	1	Fièvre	TDR	0
233	KATANA	086ETKAT	F	27	KABARE	TDR	ASAQ	1	Fièvre	TDR	0
234	KATANA	087ETKAT	F	30	KABARE	TDR	ALU	1	Fièvre	TDR	0
235	KATANA	088ETKAT	M	0.5	KABARE	TDR	ASAQ	1	Fièvre	TDR	1
236	KATANA	089ETKAT	F	75	KABARE	TDR	ALU	1	Fièvre	TDR	1	1	CVIKT	0
237	KATANA	090ETKAT	M	15	KABARE	TDR	ALU	1	Fièvre	TDR	1	1	CVIET	0
238	KATANA	091ETKAT	F	53	KABARE	TDR	ALU	1	Fièvre	TDR	0
239	KATANA	092ETKAT	M	71	KABARE	TDR	ASAQ	1	Fièvre	TDR	0
240	KATANA	093ETKAT	M	13	KABARE	TDR	ALU	1	Fièvre	TDR	0
241	KATANA	094ETKAT	M	10	KABARE	TDR	ALU	1	Fièvre	TDR	0
242	KATANA	095ETKAT	F	31	KABARE	TDR	ASAQ	1	Fièvre	TDR	0
243	KATANA	097ETKAT	F	18	KABARE	TDR	ALU	1	Fièvre	TDR	0
244	KATANA	098ETKAT	F	29	KABARE	TDR	ALU	1	Fièvre	TDR	0
245	KATANA	099ETKAT	F	33	KABARE	TDR	ALU	1	Fièvre	TDR	0
246	KATANA	100ETKAT	F	75	KABARE	TDR	ALU	1	Fièvre	TDR	1	1	CVIET	0
247	KATANA	101ETKAT	F	26	KABARE	TDR	ALU	1	Fièvre	TDR	1	0	CVMNK
248	KATANA	102ETKAT	F	45	KABARE	TDR	ASAQ	1	Fièvre	TDR	1	0	CVMNK
249	KATANA	103ETKAT	F	23	KABARE	TDR	ALU	1	Fièvre	TDR	1	0	CVMNK
250	KATANA	104ETKAT	F	28	KABARE	TDR	ASAQ	1	Fièvre	TDR	0
251	KATANA	105ETKAT	F	18	KABARE	TDR	ASAQ	1	Fièvre	TDR	0
252	KATANA	106ETKAT	F	39	KABARE	TDR	ASAQ	1	Fièvre	TDR	0
253	KATANA	107ETKAT	F	18	KABARE	TDR	ASAQ	1	Fièvre	TDR	1	0	CVMNK
254	KATANA	108ETKAT	F	29	KABARE	TDR	ASAQ	1	Fièvre	TDR	0
255	KATANA	109ETKAT	F	25	KABARE	TDR	ASAQ	1	Fièvre	TDR	0
256	KATANA	110ETKAT	M	20	KABARE	TDR	ASAQ	1	Fièvre	TDR	0
257	KATANA	111ETKAT	F	27	KABARE	TDR	ASAQ	1	Fièvre	TDR	0
258	KATANA	112ETKAT	F	33	KABARE	TDR	ASAQ	1	Fièvre	TDR	0
259	KATANA	113ETKAT	F	29	KABARE	TDR	ASAQ	1	Fièvre	TDR	0
260	KATANA	114ETKAT	M	0.5	KABARE	TDR	ASAQ	1	Fièvre	TDR	0
261	KATANA	115ETKAT	F	23	KABARE	TDR	ASAQ	1	Fièvre	TDR	0
262	KATANA	116ETKAT	M	30	KABARE	TDR	ASAQ	1	Fièvre	TDR	0
263	KATANA	117ETKAT	F	25	KABARE	TDR	ASAQ	1	Fièvre	TDR	1	1	CVIET	0
264	KATANA	118ETKAT	F	56	KABARE	TDR	ASAQ	1	Fièvre	TDR	1	1	CVIET	0
265	KATANA	119ETKAT	F	25	KABARE	TDR	ASAQ	1	Fièvre	TDR	0
266	KATANA	120ETKAT	F	39	KABARE	TDR	ASAQ	1	Fièvre	TDR	0
267	KATANA	121ETKAT	F	16	KABARE	TDR	ASAQ	1	Fièvre	TDR	0
268	KATANA	122ETKAT	F	17	KABARE	TDR	ASAQ	1	Fièvre	TDR	1	0	CVMNK	0
269	KATANA	123ETKAT	F	32	KABARE	TDR	ASAQ	1	Fièvre	TDR	1	0	CVMNK
270	KATANA	124ETKAT	F	27	KABARE	TDR	ASAQ	1	Fièvre	TDR	1	0	CVMNK
271	KATANA	125ETKAT	M	52	KABARE	TDR	ASAQ	1	Fièvre	TDR	1	0	CVMNK
272	KATANA	126ETKAT	F	32	KABARE	TDR	ASAQ	1	Fièvre	TDR	1	0	CVMNK
273	KATANA	127ETKAT	F	25	KABARE	TDR	ASAQ	1	Fièvre	TDR	1	0	CVMNK
274	KATANA	128ETKAT	M	7	KABARE	TDR	ASAQ	1	Fièvre	TDR	1			0
275	KATANA	129ETKAT	F	20	KABARE	TDR	ASAQ	1	Fièvre	TDR	1	1	CVINT	0
276	KATANA	130ETKAT	F	20	KABARE	TDR	ASAQ	1	Fièvre	TDR	1	0	CVMNK
277	KATANA	131ETKAT	M	46	KABARE	TDR	ASAQ	1	Fièvre	TDR	1	1	CVIKT
278	KATANA	132ETKAT	M	15	KABARE	TDR	ASAQ	1	Fièvre	TDR	1	0	CVMNK	0
279	KATANA	133ETKAT	F	8	KABARE	TDR	ASAQ	1	Fièvre	TDR	1	1	CVIKT	0
280	KATANA	134ETKAT	M	12	KABARE	TDR	ASAQ	1	Fièvre	TDR	1	1	CVIET
281	KATANA	135ETKAT	F	20	KABARE	TDR	ASAQ	1	Fièvre	TDR	1	1	CVIKT	0
282	KATANA	136ETKAT	F	23	KABARE	TDR	ALU	1	Fièvre	TDR	1	1	CVIKT
283	KATANA	137ETKAT	M	6	KABARE	TDR	ASAQ	1	Fièvre	TDR	1	1	CVIET	0
284	KATANA	138ETKAT	F	26	KABARE	TDR	ASAQ	1	Fièvre	TDR	1	1	CVIET	0
285	KATANA	139ETKAT	F	20	KABARE	TDR	ASAQ	1	Fièvre	TDR	1	1	CVIET	1	N498I
286	KATANA	141ETKAT	M	68	KABARE	TDR	ASAQ	1	Fièvre	TDR	1	0	CVMNK
287	KATANA	142ETKAT	M	15	KABARE	TDR	ASAQ	1	Fièvre	TDR	1	1	CVIKT
288	KATANA	143ETKAT	M	7	KABARE	TDR	ASAQ	1	Fièvre	TDR	1	0	CVMNK	0
289	KATANA	144ETKAT	M	19	KABARE	TDR	ASAQ	1	Fièvre	TDR	1	1	CVIKT
290	KATANA	145ETKAT	F	19	KABARE	TDR	ASAQ	1	Fièvre	TDR	1
291	KATANA	151ETKAT	M	20	KABARE	TDR	ALU	1	Fièvre	TDR	1	1	CVIET	1	D516E
292	KATANA	152ETKAT	M	42	KABARE	TDR	ASAQ	1	Fièvre	TDR	1	1	CVIET	0
293	KINGASANI	001ETKS	M	4	Kinshasa	TDR	ALU	1	Fièvre	TDR	1	0	CVMNK	0
294	KINGASANI	002ETKS	F	3	Kinshasa	TDR	ALU	1	Fièvre	TDR	1	0	CVMNK	0
295	KINGASANI	003ETKS	F	27	Kinshasa	TDR	ALU	1	Fièvre	TDR	1	0	CVMNK	0
296	KINGASANI	004ETKS	M	7	Kinshasa	TDR	DP	1	Fièvre	TDR	1	0	CVMNK	0
297	KINGASANI	005ETKS	F	4	Kinshasa	TDR	ALU	1	Fièvre	TDR	1	1	CVIET	0
298	KINGASANI	006ETKS	M	2.5	Kinshasa	TDR	ASAQ	1	Fièvre	TDR	1			0
299	KINGASANI	007ETKS	M	6	Kinshasa	TDR	ASAQ	1	Fièvre	TDR	1	1	CVIKT	0
300	KINGASANI	008ETKS	M	3	Kinshasa	TDR	ASAQ	1	Fièvre	TDR	1	0	CVMNK
301	KINGASANI	009ETKS	F	3	Kinshasa	TDR	ALU	1	Fièvre	TDR	1	1	CVIET	0
302	KINGASANI	011ETKS	F	4	Kinshasa	TDR	ASAQ	1	Fièvre	TDR	1	0	CVMNK
303	KINGASANI	013ETKS	F	4	Kinshasa	TDR	ALU	1	Fièvre	TDR	1	1	CVIET	0
304	KINGASANI	014ETKS	M	6	Kinshasa	TDR	ALU	1	Fièvre	TDR	1	1	CVIET	0
305	KINGASANI	016ETKS	M	2	Kinshasa	TDR	ALU	1	Fièvre	TDR	1	1	CVIKT	0
306	KINGASANI	018ETKS	M	15.5	Kinshasa	TDR	ALU	1	Fièvre	TDR	1	1	CVIET	0
307	KINGASANI	019ETKS	M	3	Kinshasa	TDR	DP	1	Fièvre	TDR	1	0	CVMNK	0
308	KINGASANI	021ETKS	F	55	Kinshasa	TDR	ALU	1	Fièvre	TDR	1	1	CVINT	0
309	KINGASANI	023ETKS	M	9	Kinshasa	TDR	ALU	1	Fièvre	TDR	1	0	CVMNK	0
310	KINGASANI	024ETKS	M	3	Kinshasa	TDR	ALU	1	Fièvre	TDR	1	1	CVIET	0
311	KINGASANI	025ETKS	F	4	Kinshasa	TDR	ASAQ	1	Fièvre	TDR	1	1	CVIET	0
312	KINGASANI	026ETKS	M	15		TDR	ALU	1	Fièvre	TDR	1	0	CVMNK	0
313	KINGASANI	027ETKS	F	13	Kinshasa	TDR	ALU	1	Fièvre	TDR	1	0	CVMNK	0
314	KINGASANI	028ETKS	F	19	Kinshasa	TDR	ALU	1	Fièvre	TDR	1	0	CVMNK	0
315	KINGASANI	029ETKS	M	4	Kinshasa	TDR	ALU	1	Fièvre	TDR	1	0	CVMNK	0
316	KINGASANI	030ETKS	F	10	Kinshasa	TDR	ALU	1	Fièvre	TDR	1	1	CVIET	0
317	KINGASANI	031ETKS	F	12	Kinshasa	TDR	ALU	1	Fièvre	TDR	1	0	CVMNK	0
318	KINGASANI	032ETKS	M	2	Kinshasa	TDR	ALU	1	Fièvre	TDR	1	0	CVMNK	0
319	KINGASANI	033ETKS	M	4	Kinshasa	TDR	ALU	1	Fièvre	TDR	1	0	CVMNK	0
320	KINGASANI	034ETKS	M	13	Kinshasa	TDR	ALU	1	Fièvre	TDR	1	0	CVMNK
321	KINGASANI	035ETKS	M	6	Kinshasa	TDR	ALU	1	Fièvre	TDR	1	0	CVMNK	0
322	KINGASANI	036ETKS	M	3.5	Kinshasa	TDR	ASAQ	1	Fièvre	TDR	1	0	CVMNK	0
323	KINGASANI	037ETKS	M	1.5	Kinshasa	TDR	ASAQ	1	Fièvre	TDR	1	0	CVMNK	0
324	KINGASANI	038ETKS	M	3.5	Kinshasa	TDR	ALU	1	Fièvre	TDR	1	0	CVMNK	0
325	KINGASANI	039ETKS	M	9	Kinshasa	TDR	ASAQ	1	Fièvre	TDR	1	0	CVMNK	0
326	KINGASANI	040ETKS	F	2	Kinshasa	TDR	ALU	1	Fièvre	TDR	1	0	CVMNK	0
327	KINGASANI	041ETKS	M	4	Kinshasa	TDR	ASAQ	1	Fièvre	TDR	1	1	CVIET	0
328	KINGASANI	042ETKS	F	3	Kinshasa	TDR	ALU	1	Fièvre	TDR	1			0
329	KINGASANI	043ETKS	M	1	Kinshasa	TDR	DP	1	Fièvre	TDR	1	0	CVMNK	0
330	KINGASANI	044ETKS	M	3	Kinshasa	TDR	ALU	1	Fièvre	TDR	1	0	CVMNK	0
331	KINGASANI	045ETKS	F	5	Kinshasa	TDR	ALU	1	Fièvre	TDR	1	1	CVIKT
332	KINGASANI	046ETKS	F	3	Kinshasa	TDR	ALU	1	Fièvre	TDR	0
333	KINGASANI	049ETKS	F	5	Kinshasa	TDR	ALU	1	Fièvre	TDR	0
334	KINGASANI	059ETKS	M	10	Kinshasa	TDR	ALU	1	Fièvre	TDR	1	1	CVIET	0
335	KINGASANI	073ETKS	F	13	Kinshasa	TDR	ASAQ	1	Fièvre	TDR	1	0	CVMNK	0
336	KINGASANI	074ETKS	M	5	Kinshasa	TDR	ALU	1	Fièvre	TDR	0
337	KINGASANI	075ETKS	F	13	Kinshasa	TDR	ASAQ	1	Fièvre	TDR	1
338	KINGASANI	076ETKS	F	3	Kinshasa	TDR	ALU	1	Fièvre	TDR	1	0	CVMNK	0
339	KINGASANI	077ETKS	F	3	Kinshasa	TDR	ASAQ	1	Fièvre	TDR	1	0	CVMNK	0
340	KINGASANI	078ETKS	M	5	Kinshasa	TDR	ALU	1	Fièvre	TDR	1	0	CVMNK	0
341	KINGASANI	079ETKS	F	6	Kinshasa	TDR	ALU	1	Fièvre	TDR	1	1	CVIET	0
342	KINGASANI	080ETKS	M	3	Kinshasa	TDR	ALU	1	Fièvre	TDR	1	0	CVMNK	0
343	KINGASANI	081ETKS	M	6	Kinshasa	TDR	ALU	1	Fièvre	TDR	1	0	CVMNK	0
344	KINGASANI	082ETKS	F	5	Kinshasa	TDR	ALU	1	Fièvre	TDR	1	0	CVMNK	0
345	KINGASANI	083ETKS	M	6	Kinshasa	TDR	ALU	1	Fièvre	TDR	1	1	CVIET	0
346	KINGASANI	085ETKS	F	11	Kinshasa	TDR	ALU	1	Fièvre	TDR	0
347	KINGASANI	086ETKS	M	2	Kinshasa	TDR	ALU	1	Fièvre	TDR	1	1	CVIKT	0
348	KINGASANI	087ETKS	M	13	Kinshasa	TDR	ASAQ	1	Fièvre	TDR	1	1	CVIET	0
349	KINGASANI	088ETKS	M	11	Kinshasa	TDR	ASAQ	1	Fièvre	TDR	1	0	CVMNK	0
350	KINGASANI	089ETKS	M	3	Kinshasa	TDR	ALU	1	Fièvre	TDR	1	0	CVMNK	0
351	KINGASANI	090ETKS	M	5	Kinshasa	TDR	ASAQ	1	Fièvre	TDR	1	0	CVMNK	0
352	KINGASANI	091ETKS	F	1	Kinshasa	TDR	DP	1	Fièvre	TDR	1	0	CVMNK	0
353	KINGASANI	092ETKS	F	5	Kinshasa	TDR	ALU	1	Fièvre	TDR	1	0	CVMNK	0
354	KINGASANI	093ETKS	M	7	Kinshasa	TDR	ASAQ	1	Fièvre	TDR	1	0	CVMNK	0
355	KINGASANI	094ETKS	F	29	Kinshasa	TDR	ALU	1	Fièvre	TDR	1	1	CVIET	0
356	KINGASANI	095ETKS	M	5	Kinshasa	TDR	ALU	1	Fièvre	TDR	1	1	CVINT
357	KINGASANI	096ETKS	M	3	Kinshasa	TDR	ALU	1	Fièvre	TDR	1	1	CVIET	0
358	KINGASANI	097ETKS	M	15	Kinshasa	TDR	ALU	1	Fièvre	TDR	1	0	CVMNK
359	KINGASANI	098ETKS	M	5	Kinshasa	TDR	ALU	1	Fièvre	TDR	1	0	CVMNK	0
360	KINGASANI	099ETKS	M	2	Kinshasa	TDR	ALU	1	Fièvre	TDR	1			0
361	KINGASANI	100ETKS	M	1.5	Kinshasa	TDR	ALU	1	Fièvre	TDR	0
362	KINGASANI	101ETKS	F	3	Kinshasa	TDR	ALU	1	Fièvre	TDR	1	0	CVMNK	0
363	KINGASANI	102ETKS	F	8	Kinshasa	TDR	ALU	1	Fièvre	TDR	1	1	CVIET	0
364	KINGASANI	103ETKS	M	5	Kinshasa	TDR	ALU	1	Fièvre	TDR	1	0	CVMNK	0
365	KINGASANI	104ETKS	F	10	Kinshasa	TDR	ALU	1	Fièvre	TDR	1	0	CVMNK	0
366	KINGASANI	105ETKS	F	1.5	Kinshasa	TDR	ASAQ	1	Fièvre	TDR	1	0	CVMNK	0
367	KINGASANI	106ETKS	M	1	Kinshasa	TDR	ALU	1	Fièvre	TDR	1			0
368	KINGASANI	107ETKS	F	8	Kinshasa	TDR	ALU	1	Fièvre	TDR	0
369	KINGASANI	108ETKS	M	6.5	Kinshasa	TDR	ALU	1	Fièvre	TDR	1	0	CVMNK	0
370	KINGASANI	109ETKS	F	22	Kinshasa	TDR	ALU	1	Fièvre	TDR	1	1	CVIKT	1	G538S
371	KINGASANI	110ETKS	M	4	Kinshasa	TDR	ALU	1	Fièvre	TDR	1	0	CVMNK	0
372	KINGASANI	111ETKS	M	15	Kinshasa	TDR	ALU	1	Fièvre	TDR	0
373	KINGASANI	112ETKS	M	6	Kinshasa	TDR	ALU	1	Fièvre	TDR	1	0	CVMNK
374	KINGASANI	113ETKS	F	21	Kinshasa	TDR	ALU	1	Fièvre	TDR	1	1	CVIET	0
375	KINGASANI	115ETKS	M	27	Kinshasa	TDR	ALU	1	Fièvre	TDR	0
376	KINGASANI	116ETKS	F	5	Kinshasa	TDR	ALU	1	Fièvre	TDR	0
377	KINGASANI	117ETKS	M	18	Kinshasa	TDR	ALU	1	Fièvre	TDR	0
378	KINGASANI	118ETKS	F	53	Kinshasa	TDR	ALU	1	Fièvre	TDR	1	0	CVMNK	0
379	KINGASANI	119ETKS	F	16	Kinshasa	TDR	ASAQ	1	Fièvre	TDR	1	0	CVMNK	0
380	KINGASANI	120ETKS	F	1	Kinshasa	TDR	ASAQ	1	Fièvre	TDR	1			0
381	KINGASANI	121ETKS	F	5	Kinshasa	TDR	ALU	1	Fièvre	TDR	0
382	KINGASANI	122ETKS	M	9	Kinshasa	TDR	DP	1	Fièvre	TDR	1			0
383	KINGASANI	123ETKS	M	6	Kinshasa	TDR	ALU	1	Fièvre	TDR	0
384	KINGASANI	124ETKS	F	4	Kinshasa	TDR	ASAQ	1	Fièvre	TDR	1	0	CVMNK	1	E507V
385	KINGASANI	125ETKS	M	6	Kinshasa	TDR	ALU	1	Fièvre	TDR	0
386	KINGASANI	126ETKS	F	4	Kinshasa	TDR	ALU	1	Fièvre	TDR	1	1	CVIET	0
387	KINGASANI	127ETKS	F	9	Kinshasa	TDR	ALU	1	Fièvre	TDR	0
388	KINGASANI	128ETKS	M	24	Kinshasa	TDR	ALU	1	Fièvre	TDR	0
389	KINGASANI	129ETKS	F	4	Kinshasa	TDR	ALU	1	Fièvre	TDR	1	0	CVMNK
390	KINGASANI	130ETKS	M	4	Kinshasa	TDR	ALU	1	Fièvre	TDR	1	0	CVMNK	0
391	KINGASANI	131ETKS	F	27	Kinshasa	TDR	ALU	1	Fièvre	TDR	1	1	CVIET
392	KINGASANI	132ETKS	F	28	Kinshasa	TDR	ALU	1	Fièvre	TDR	1	0	CVMNK	0
393	KINGASANI	133ETKIS	F	5	Kinshasa	TDR	ALU	1	Fièvre	TDR	0
394	KINGASANI	134ETKS	M	7	Kinshasa	TDR	ALU	1	Fièvre	TDR	1	1	CVIET	0
395	KINGASANI	146ETKS	M	2	Kinshasa	TDR	ASAQ	1	Fièvre	TDR	1	0	CVMNK	0
396	KINGASANI	147ETKS	M	10	Kinshasa	TDR	ALU	1	Fièvre	TDR	0
397	KINGASANI	148ETKS	F	1	Kinshasa	TDR	ALU	1	Fièvre	TDR	0
398	KINGASANI	149ETKS	M	6	Kinshasa	TDR	ALU	1	Fièvre	TDR	1	0	CVMNK	0
399	KINGASANI	150ETKS	F	16	Kinshasa	TDR	ASAQ	1	Fièvre	TDR	0
400	KABONDO	001ETKIS	F	51	KISANGANI	TDR	ALU	1	Fièvre	TDR	0
401	KABONDO	002ETKIS	F	26	KISANGANI	TDR	ALU	1	Fièvre	TDR	1	0	CVMNK
402	KABONDO	003ETKIS	F	28	KISANGANI	TDR	ASAQ	1	Fièvre	TDR	1	0	CVMNK	0
403	KABONDO	004ETKIS	F	47	KISANGANI	TDR	ALU	1	Fièvre	TDR	1	0	CVMNK	0
404	KABONDO	005ETKIS	F	45	KISANGANI	TDR	ALU	1	Fièvre	TDR	1	0	CVMNK	0
405	KABONDO	006ETKIS	M	3	KISANGANI	TDR	ALU	1	Fièvre	TDR	1	0	CVMNK
406	KABONDO	007ETKIS	M	39	KISANGANI	TDR	ALU	1	Fièvre	TDR	1	0	CVMNK	0
407	KABONDO	008ETKIS	M	31	KISANGANI	TDR	ALU	1	Fièvre	TDR	1	0	CVMNK
408	KABONDO	009ETKIS	M	28	KISANGANI	TDR	ALU	1	Fièvre	TDR	1	0	CVMNK
409	KABONDO	010KIS	M	3	KISANGANI	TDR	ALU	1	Fièvre	TDR	1	0	CVMNK
410	KABONDO	011ETKIS	F	47	KISANGANI	TDR	ALU	1	Fièvre	TDR	1	0	CVMNK	0
411	KABONDO	050ETKIS	F	1	KISANGANI	TDR	ALU	1	Fièvre	TDR	1	1	CVMNT
412	KABONDO	051ETKIS	F	65	KISANGANI	TDR	ASAQ	1	Fièvre	TDR	1			0
413	KABONDO	052ETKIS	F	4	KISANGANI	TDR	ASAQ	1	Fièvre	TDR	1	0	CVMNK	0
414	KABONDO	053ETKIS	M	5	KISANGANI	TDR	ASAQ	1	Fièvre	TDR	1	0	CVMNK	0
415	KABONDO	076ETKIS	F	20		TDR	ALU	1	Fièvre	TDR	1	1	CVMNT	0
416	KABONDO	077ETKIS	M	2	KISANGANI	TDR	ALU	1	Fièvre	TDR	0
417	KABONDO	078ETKIS	F	8	KISANGANI	TDR	ALU	1	Fièvre	TDR	1	1	CVIKT
418	KABONDO	079ETKIS	M	11	KISANGANI	TDR	ALU	1	Fièvre	TDR	1	0	CVMNK	0
419	KISANGANI	080ETKIS	M	4	KISANGANI	TDR	ALU	1	Fièvre	TDR	0
420	VANGA	011ETVA	M	6	BULUNGU	TDR	ASAQ	1	Fièvre	TDR	1
421	VANGA	021ETVA	F	42	BULUNGU	TDR	ASAQ	1	Fièvre	TDR	1	1	CVIKT
422	VANGA	022ETVA	F	10	BULUNGU	TDR	ASAQ	1	Fièvre	TDR	1	1	CVIKT
423	VANGA	023ETVA	F	18	BULUNGU	TDR	ASAQ	1	Fièvre	TDR	1	1	CVIET	0
424	VANGA	024ETVA	F	27	BULUNGU	TDR	ALU	1	Fièvre	TDR	1	0	CVMNK	0
425	VANGA	025ETVA	M	53	BULUNGU	TDR	ALU	1	Fièvre	TDR	1	0	CVMNK	0
426	VANGA	026ETVA	F	14	BULUNGU	TDR	ASAQ	1	Fièvre	TDR	1	0	CVMNK	0
427	VANGA	027ETVA	F	46	BULUNGU	TDR	ALU	1	Fièvre	TDR	1	1	CVIET	0
428	VANGA	031ETVA	F	10	BULUNGU	TDR	ASAQ	1	Fièvre	TDR	1	0	CVMNK
429	VANGA	032ETVA	F	2	BULUNGU	TDR	ASAQ	1	Fièvre	TDR	1	0	CVMNK
430	VANGA	033ETVA	M	10	BULUNGU	TDR	ALU	1	Fièvre	TDR	1	0	CVMNK
431	VANGA	038ETVA	M	5	BULUNGU	TDR	ASAQ	1	Fièvre	TDR	1	1	CVIET	0
432	VANGA	049ETVA	M	9	KIKWIT	TDR	ALU	1	Fièvre	TDR	1	1	CVIKT
433	VANGA	050ETVA	F	2	BULUNGU	TDR	ALU	1	Fièvre	TDR	1	0	CVMNK	0
434	VANGA	051ETVA	M	13	BULUNGU	TDR	ALU	1	Fièvre	TDR	1	1	CVIET	0
435	VANGA	057ETVA	F	7.5	BULUNGU	TDR	ASAQ	1	Fièvre	TDR	1	1	CVINT
436	VANGA	060ETVA	M	12	BULUNGU	TDR	ASAQ	1	Fièvre	TDR	1	0	CVMNK
437	VANGA	061ETVA	M	8	BULUNGU	TDR	ALU	1	Fièvre	TDR	1	0	CVMNK	0
438	VANGA	069ETVA	M	52		TDR	ALU	1	Fièvre	TDR	1	1	CVINT	0
439	VANGA	070ETVA	F	3		TDR	ALU	1	Fièvre	TDR	1	0	CVMNK	0
440	VANGA	072ETVA	F	2	BULUNGU	TDR	ASAQ	1	Fièvre	TDR	1
441	VANGA	076ETVA	M	4		TDR	ALU	1	Fièvre	TDR	1	1	CVIET	0
442	VANGA	077ETVA	F	14		TDR	ALU	1	Fièvre	TDR	1	1	CVIET	0
443	VANGA	081ETVA	M	25	BULUNGU	TDR	ALU	1	Fièvre	TDR	1	1	CVIET	0
444	VANGA	083ETVA	M	12	BULUNGU	TDR	ALU	1	Fièvre	TDR	1	0	CVMNK
445	VANGA	089ETVA	M	10		TDR	ALU	1	Fièvre	TDR	1	0	CVMNK	0
446	VANGA	122ETVA	M	4	BULUNGU	TDR	ASAQ	1	Fièvre	TDR	1	0	CVMNK
447	KINGASANI	151ETKS	F	11	Kinshasa	TDR	ALU	1	Fièvre	TDR	1
448	KINGASANI	152ETKS	M	6	Kinshasa	TDR	ALU	1	Fièvre	TDR	1
449	KINGASANI	153ETKS	F	3	Kinshasa	TDR	ALU	1	Fièvre	TDR	1
450	KINGASANI	154ETKS	F	18	Kinshasa	TDR	ASAQ	1	Fièvre	TDR	0
451	KINGASANI	155ETKS	F	34	Kinshasa	TDR	ALU	1	Fièvre	TDR	0
452	KINGASANI	156ETKS	F	12	Kinshasa	TDR	ASAQ	1	Fièvre	TDR	1
453	FUNGURUME	093ETFU	F	1	FUNGURUME	TDR	ALU	1	Fièvre	TDR	1	0	CVMNK	0
454	FUNGURUME	094ETFU	M	1	FUNGURUME	TDR	ASAQ	1	Fièvre	TDR	1	0	CVMNK	0
455	FUNGURUME	095ETFU	F	1	FUNGURUME	TDR	ALU	1	Fièvre	TDR	1	0	CVMNK	0
456	FUNGURUME	096ETFU	F	15	FUNGURUME	TDR	ALU	1	Fièvre	TDR	1	0	CVMNK	0
457	FUNGURUME	098ETFU	F	4	FUNGURUME	TDR	ALU	1	Fièvre	TDR	1	1	CVIET
458	FUNGURUME	099ETFU	M	0.5	FUNGURUME	TDR	ASAQ	1	Fièvre	TDR	1	0	CVMNK	0
459	FUNGURUME	099ETFU	M	10	FUNGURUME	TDR	ALU	1	Fièvre	TDR	1
460	FUNGURUME	133ETFU	F	2	FUNGURUME	TDR	ASAQ	1	Fièvre	TDR	1	0	CVMNK	0
461	FUNGURUME	135ETFU	F	0.5	FUNGURUME	TDR	ALU	1	Fièvre	TDR	0
462	FUNGURUME	136ETFU	F	4	FUNGURUME	TDR	ASAQ	1	Fièvre	TDR	1	0	CVMNK	0
463	FUNGURUME	138ETFU	F	50	FUNGURUME	TDR	ASAQ	1	Fièvre	TDR	1	0	CVMNK	0
464	FUNGURUME	139ETFU	F	2	FUNGURUME	TDR	ASAQ	1	Fièvre	TDR	1	0	CVMNK	0
465	FUNGURUME	141ETFU	F	3	FUNGURUME	TDR	ASAQ	1	Fièvre	TDR	0
466	FUNGURUME	142ETFU	M	0.5	FUNGURUME	TDR	ASAQ	1	Fièvre	TDR	1	0	CVMNK	0
467	FUNGURUME	143ETFU	M	2	FUNGURUME	TDR	ASAQ	1	Fièvre	TDR	1	0	CVMNK	0
468	FUNGURUME	146ETFU	F	2	FUNGURUME	TDR	ASAQ	1	Fièvre	TDR	1	0	CVMNK	0
469	FUNGURUME	147ETFU	M	1	FUNGURUME	TDR	ASAQ	1	Fièvre	TDR	1	0	CVMNK	0
470	FUNGURUME	150ETFU	M	36	FUNGURUME	TDR	ASAQ	1	Fièvre	TDR	0
471	FUNGURUME	151ETFU	F	19	FUNGURUME	TDR	ALU	1	Fièvre	TDR	0
472	FUNGURUME	152ETFU	F	6	FUNGURUME	TDR	ALU	1	Fièvre	TDR	1	0	CVMNK	0
473	FUNGURUME	154ETFU	F	4	FUNGURUME	TDR	ASAQ	1	Fièvre	TDR	0
474	FUNGURUME	156ETFU	M	1	FUNGURUME	TDR	ASAQ	1	Fièvre	TDR	0
